# Supplementary material for: Causal manipulation of self-other mergence in the dorsomedial prefrontal cortex
Source: Neuron. 2021 Jul 21;109(14):2353–2361.e11. doi: 10.1016/j.neuron.2021.05.027 (PMC8326319; doi:10.1016/j.neuron.2021.05.027)
Supplement: Data S1. Nifti background structural brain image, related to Figure 6 [file mmc2.zip]

Archive with 3 entries (2 files):
- DataS1/
- DataS1/bgImage.nii.gz
- __MACOSX/DataS1/._bgImage.nii.gz
