# Supplementary material for: Causal manipulation of self-other mergence in the dorsomedial prefrontal cortex
Source: Neuron. 2021 Jul 21;109(14):2353–2361.e11. doi: 10.1016/j.neuron.2021.05.027 (PMC8326319; doi:10.1016/j.neuron.2021.05.027)
Supplement: Data S2. Nifti unthresholded z-map for contrast SOM in dmPFC-vertex, related to Figure 6 [file mmc3.zip]

Archive with 3 entries (2 files):
- DataS2/
- DataS2/Fig6A_SOM_dmpfc-vertex.nii.gz
- __MACOSX/DataS2/._Fig6A_SOM_dmpfc-vertex.nii.gz
