# Supplementary material for: Causal manipulation of self-other mergence in the dorsomedial prefrontal cortex
Source: Neuron. 2021 Jul 21;109(14):2353–2361.e11. doi: 10.1016/j.neuron.2021.05.027 (PMC8326319; doi:10.1016/j.neuron.2021.05.027)
Supplement: Data S3. Nifti unthresholded z-map for contrast S-performance in competition in dmPFC-vertex (sign inverted), related to Figure 6 [file mmc4.zip]

Archive with 3 entries (2 files):
- DataS3/
- DataS3/Fig6B_SinCmp_vertex-dmpfc.nii.gz
- __MACOSX/DataS3/._Fig6B_SinCmp_vertex-dmpfc.nii.gz
