# Supplementary material for: Causal manipulation of self-other mergence in the dorsomedial prefrontal cortex
Source: Neuron. 2021 Jul 21;109(14):2353–2361.e11. doi: 10.1016/j.neuron.2021.05.027 (PMC8326319; doi:10.1016/j.neuron.2021.05.027)
Supplement: Data S4. Nifti unthresholded z-map for contrast S-performance in competition in dmPFC (sign inverted), related to Figure 6 [file mmc5.zip]

Archive with 3 entries (2 files):
- DataS4/
- DataS4/Fig6C_SinCmp_-dmpfc.nii.gz
- __MACOSX/DataS4/._Fig6C_SinCmp_-dmpfc.nii.gz
